# Supplementary material for: Evolutionary and Functional Relationships of the dha Regulon by Genomic Context Analysis
Source: PLoS One. 2016 Mar 3;11(3):e0150772. doi: 10.1371/journal.pone.0150772 (PMC4777399; doi:10.1371/journal.pone.0150772)
Supplement: S1 Table — Species with completely sequenced genome in which at least one dha gene could be identified are represented in the table. The organisms are listed in alphabetic order within the group. Each sequence is identified by the corresponding accession code. For easier visualization, genes from the reductive pathway are depicted in blue, and red for the oxidative pathway (only the genes considered as part of the complete regulon are shaded). (XLSX) [file pone.0150772.s002.xlsx]

## Sheet: Sheet1
	Reductive pathway								Oxidative pathway
Species	glycerol dehydratase activator factor		glycerol dehydratase cobalamin-dependent			1,3 propanediol oxidoreductase	glycerol dehydratase cobalamin-independent		transcriptional regulator	glycerol dehydrogenase	phosphoenolpyruvate-dependent dihydroxyacetone kinase II (DhaK II)			ATP-dependent dihydroxyacetone kinase I (DhaK I)
	dhaG (KPHS_46220)	dhaF (KPHS_46160)	dhab3 (KPHS_46170)	dhab2 (KPHS_46180)	dhab1 (KPHS_46190)	dhaT (KPHS_46210)	dhaB1	dhaB2	dhaR (KPHS_46240)	dhaD (KPHS_46250)	dhaK (KPHS_46270)	dhaL (KPHS_46280)	dhaM (KPHS_46290)	(KPHS_46300)
Archaea 1/160
Halalkalicoccus jeotgali B3	HacjB3_15926	HacjB3_15931	HacjB3_15936	HacjB3_15941	HacjB3_15946	HacjB3_03495				HacjB3_10515	HacjB3_07520	HacjB3_07525	HacjB3_07530 partial
Spirochaetes 1/59
Brachyspira intermedia PWS/A	Bint_1613	Bint_1614	Bint_1615	Bint_1616	Bint_1617	Bint_1818			Bint_1637	Bint_1863	Bint_2220	Bint_2221	Bint_2222
Fusobacteria 4/6
Fusobacterium nucleatum subsp. animalis 4_8	HMPREF0409_01352	HMPREF0409_01351	HMPREF0409_01350	HMPREF0409_013489	HMPREF0409_01348	HMPREF0409_01860				HMPREF0409_01346	HMPREF0409_01363	HMPREF0409_01364	HMPREF0409_01365
Fusobacterium nucleatum subsp. nucleatum ATCC 25586											FN1840	FN1841	FN1842
Ilyobacter polytropus DSM 2926	Ilyop_1290 Ilyop_2351 (P)	Ilyop_1291 Ilyop_2350 (P)	Ilyop_1292 Ilyop_2349 (P)	Ilyop_1293 Ilyop_2348 (P)	Ilyop_1294 Ilyop_2347 (P)	Ilyop_1297	Ilyop_0053 Ilyop_0060	Ilyop_0052 Ilyop_0059	Ilyop_1266	Ilyop_1077	Ilyop_0851/Ilyop_0448	Ilyop_0850/Ilyop_0447	Ilyop_0849
Sebaldella termitidis ATCC 33386	Sterm_1035	Sterm_1034	Sterm_1033	Sterm_1032	Sterm_1031	Sterm_3781				Sterm_1067	Sterm_2056 Sterm_0651 Sterm_3211	Sterm_2057 Sterm_0650 Sterm_3210	Sterm_2058 partial
Actinobacteria 8/269
Geodermatophilus obscurus DSM 43160	Gobs_0287	Gobs_0286	Gobs_0283	Gobs_0285	Gobs_0284	Gobs_4944			Gobs_1836		Gobs_2347	Gobs_2346	Gobs_2345
Modestobacter marinus BC501	MODMU_0300	MODMU_0299	MODMU_0296	MODMU_0298	MODMU_0297	MODMU_2285			MODMU_2496		MODMU_5201	MODMU_5202	MODMU_5203
Mycobacterium chubuense NBB4			Mycch_4885	fused with dhaB1	Mycch_4886	Mycch_5398			Mycch_0568					Mycch_3017
Mycobacterium gilvum PYR-GCK		Mflv_1247	Mflv_1246	fused with dhaB1	Mflv_1245	Mflv_1025
Mycobacterium smegmatis str. MC2 155		MSMEG_6318	MSMEG_6320	fused with dhaB1	MSMEG_6321	MSMEI_6078			MSMEG_1542	MSMEG_1392	MSMEG_2123	MSMEG_2122	MSMEG_2121	MSMEG_6788
Mycobacterium vanbaalenii PYR-1		Mvan_5561	Mvan_5562	fused with dhaB1	Mvan_5563	Mvan_5476			Mvan_4895
Propionibacterium freudenreichii subsp. shermanii ATCC 9614	PFREUD_09060	PFREUD_09050	PFREUD_09040	PFREUD_09030	PFREUD_09020	PFREUD_08970					PFREUD_07980	PFREUD_07990	PFREUD_08000	PFREUD_22470
Propionibacterium propionicum F0230a	HMPREF9154_2982	HMPREF9154_2981	HMPREF9154_2980	HMPREF9154_2979	HMPREF9154_2978	HMPREF9154_2972					HMPREF9154_0487	HMPREF9154_2427 HMPREF9154_0486	HMPREF9154_0485	HMPREF9154_0653
Firmicutes 56/596
Acetobacterium woodii DSM 1030	Awo_c25850	Awo_c25860	Awo_c25870	Awo_c25880	Awo_c25890	Awo_c17360			Awo_c22970	Awo_c06880 Awo_c24450	Awo_c09010 Awo_c20330	Awo_c09020 Awo_c20320	Awo_c09000 Awo_c20300
Clostridium botulinum B str. Eklund 17B	CLL_A2101	CLL_A2102	CLL_A2103	CLL_A2104	CLL_A2105	CLL_A2098			CLL_A0663	CLL_A1018	CLL_A0109	CLL_A0110	CLL_A0111	CLL_A0538
Clostridium botulinum E3 str. Alaska E43	CLH_1938	CLH_1939	CLH_1940	CLH_1941	CLH_1942	CLH_1935			CLH_0624	CLH_0952	CLH_0093	CLH_0094	CLH_0095
Clostridium butyricum 5521						CBY_0500	CBY_0502	CBY_0501	CBY_2473	WP_002579877	CBY_3691 CBY_0507	CCBY_0506 CBY_3690	CBY_0505 CBY_3689
Clostridium kluyveri DSM 555					CKL_0843	CKL_3425			CKL_2272			CKL_0697
Clostridium kluyveri NBRC 12016			CKR_0757		CKR_0756	CKR_2121			CKR_2001			CKR_0619
Clostridium perfringens ATCC 13124	CPF_1177	CPF_1176	CPF_1175	CPF_1174	CPF_1173	CPF_1180			CPF_2667	CPF_0094				CPF_0095
Clostridium perfringens F262	HA1_05957	HA1_05952	HA1_05947	HA1_05942	HA1_05937	HA1_05972				HA1_00503			HA1_13762	HA1_00508
Clostridium perfringens SM101	CPR_1008	CPR_1007	CPR_1006	CPR_1005	CPR_1004	CPR_1011			CPR_2075
Clostridium perfringens str. 13	CPE0933	CPE0932	CPE0931	CPE0930	CPE0929	CPE0936			CPE2358	CPE0099				CPE0100
Eubacterium limosum KIST612	ELI_4079	ELI_4080	ELI_4081	ELI_4082	ELI_4083	ELI_1601			ELI_4548	ELI_3470	ELI_3084 ELI_4294 ELI_1078	ELI_3083 ELI_4293 ELI_1080	ELI_0797
Geobacillus sp. Y4.1 MC1	GY4MC1_1865	GY4MC1_1864	GY4MC1_1863	GY4MC1_1862	GY4MC1_1861	GY4MC1_3461			GY4MC1_2281	GY4MC1_2951	GY4MC1_2541	GY4MC1_2540
Geobacillus thermoglucosidasius C56-YS93	Geoth_1931	Geoth_1930	Geoth_1929	Geoth_1928	Geoth_1927	Geoth_3554			Geoth_2369	Geoth_2976
Halanaerobium hydrogeniformans	Halsa_0988	Halsa_0987	Halsa_0986	Halsa_0985	Halsa_0984	Halsa_0672				Halsa_2163	Halsa_0014 Halsa_0685 Halsa_2303	Halsa_0015	Halsa_0016
Lactobacillus brevis ATCC 367	LVIS_1611	LVIS_1612	LVIS_1613	LVIS_1614	LVIS_1615	LVIS_2191
Lactobacillus reuteri DSM 20016	Lreu_1743	Lreu_1744	Lreu_1745	Lreu_1746	Lreu_1747	Lreu_0030				Lreu_1840
Lactobacillus reuteri JCM 1112	LAR_1631	LAR_1632	LAR_1633	LAR_1634	LAR_1635	LAR_0029				LAR_1724
Lactobacillus reuteri SD2112	HMPREF0538_20929	HMPREF0538_20930	HMPREF0538_20931	HMPREF0538_20932	HMPREF0538_20933	HMPREF0538_21184				HMPREF0538_21046
Listeria innocua Clip11262	lin1121	lin1120	lin1119	lin1118	lin1117				lin0778	lin1848	lin0366 lin2843	lin0365 lin2844	lin0369
Listeria innocua FSL J1-023	NT06LI_1312	NT06LI_1311	NT06LI_1310	NT06LI_1309	NT06LI_1308				NT06LI_2440	NT06LI_1955	NT06LI_0457 NT06LI_3040	NT06LI_0456 NT06LI_0456
Listeria innocua FSL S4-378	NT07LI_1678	NT07LI_1677	NT07LI_1676	NT07LI_1675	NT07LI_1674				NT07LI_1281	NT07LI_2449	NT07LI_0709 NT07LI_3834	NT07LI_0708 NT07LI_3837
Listeria ivanovii FSL F6-596	NT05LI_1383	NT05LI_1382	NT05LI_1381	NT05LI_1380	NT05LI_1379				NT05LI_2112	NT05LI_2139	NT05LI_0405 NT05LI_3304	NT05LI_0404 NT05LI_3305
Listeria marthii FSL S4-120	NT05LM_1367	NT05LM_1366	NT05LM_1365	NT05LM_1364	NT05LM_1363				NT05LM_0988	NT05LM_2039	NT05LM_3127	NT05LM_3128
Listeria monocytogenes 07PF0776	MUO_05980	MUO_05975	MUO_05970	MUO_05965	MUO_05960				MUO_11150	MUO_08925	MUO_01925 MUO_13490	MUO_01920 MUO_13495
Listeria monocytogenes ATCC 19117	LMOATCC19117_1157	LMOATCC19117_1156	LMOATCC19117_1155	LMOATCC19117_1154	LMOATCC19117_1153				LMOATCC19117_1736	LMOATCC19117_1752	LMOATCC19117_0373 LMOATCC19117_2704	LMOATCC19117_0372 LMOATCC19117_2705
Listeria monocytogenes Finland 1998	LMLG_2830	LMLG_2829	LMLG_2828	LMLG_2827	LMLG_2826				LMLG_2179	LMLG_1501	LMLG_0701 LMLG_1319	LMLG_0702 LMLG_1320
Listeria monocytogenes FSL F2-208	NT04LM_1840	NT04LM_1839	NT04LM_1838	NT04LM_1837	NT04LM_1836				NT04LM_3224	NT04LM_2596	NT04LM_0700 NT04LM_4149	NT04LM_0698 NT04LM_4152
Listeria monocytogenes FSL J1-208	LMIV_0878	LMIV_0877	LMIV_0876	LMIV_0875	LMIV_0874					LMIV_1493	LMIV_0117 LMIV_2418	LMIV_0116 LMIV_2419
Listeria monocytogenes FSL R2-561	LMKG_01777	LMKG_01778	LMKG_01779	LMKG_01780	LMKG_01781				LMKG_00136	LMKG_02616	LMKG_02144 LMKG_01566	LMKG_02143 LMKG_01567
Listeria monocytogenes J0161	LMOG_00572	LMOG_00573	LMOG_00574	LMOG_00575	LMOG_00576				LMOG_01949	LMOG_02787	LMOG_01804 LMOG_02736	LMOG_01803 LMOG_02737
Listeria monocytogenes L312	LMOL312_1144	LMOL312_1143	LMOL312_1142	LMOL312_1141	LMOL312_1140				LMOL312_2191	LMOL312_1744	LMOL312_0346 LMOL312_2660	LMOL312_0345 LMOL312_2661
Listeria monocytogenes L99	lmo4a_1140	lmo4a_1139	lmo4a_1138	lmo4a_1137	lmo4a_1136				lmo4a_2233	lmo4a_1792	lmo4a_0365 lmo4a_2758	lmo4a_0364 lmo4a_2759
Listeria monocytogenes serotype 4b str. CLIP 80459	Lm4b_01162	Lm4b_01161	Lm4b_01160	Lm4b_01159	Lm4b_01158					Lm4b_01751	Lm4b_00366 Lm4b_02668	Lm4b_00365 Lm4b_02669	Lm4b_00369
Listeria monocytogenes serotype 4b str. F2365	LMOf2365_1165	LMOf2365_1164	LMOf2365_1163	LMOf2365_1162	LMOf2365_1161				LMOf2365_0801	LMOf2365_1761	LMOf2365_0368 LMOf2365_2674	LMOf2365_036 LMOf2365_2675
Listeria monocytogenes serotype 7 str. SLCC2482	LMOSLCC2482_1196	LMOSLCC2482_1195	LMOSLCC2482_1194	LMOSLCC2482_1193	LMOSLCC2482_1192				LMOSLCC2482_2237	LMOSLCC2482_1798	LMOSLCC2482_0350 LMOSLCC2482_2713	LMOSLCC2482_0349 LMOSLCC2482_2714
Listeria monocytogenes SLCC2372	LMOSLCC2372_1152	LMOSLCC2372_1151	LMOSLCC2372_1150	LMOSLCC2372_1149	LMOSLCC2372_1148				LMOSLCC2372_2241	LMOSLCC2372_1803	LMOSLCC2372_0349 LMOSLCC2372_2773	LMOSLCC2372_0348 LMOSLCC2372_2774
Listeria monocytogenes SLCC2376	LMOSLCC2376_1108	LMOSLCC2376_1107	LMOSLCC2376_1106	LMOSLCC2376_1105	LMOSLCC2376_1104				LMOSLCC2376_1678	LMOSLCC2376_1694	LMOSLCC2376_0328 LMOSLCC2376_2590	LMOSLCC2376_0327 LMOSLCC2376_2591
Listeria monocytogenes SLCC2378	LMOSLCC2378_1161	LMOSLCC2378_1160	LMOSLCC2378_1159	LMOSLCC2378_1158	LMOSLCC2378_1157				LMOSLCC2378_1742	LMOSLCC2378_1758	LMOSLCC2378_0365 LMOSLCC2378_2703	LMOSLCC2378_0364 LMOSLCC2378_2704
Listeria monocytogenes SLCC2479	LMOSLCC2479_1153	LMOSLCC2479_1152	LMOSLCC2479_1151	LMOSLCC2479_1150	LMOSLCC2479_1149				LMOSLCC2479_2238	LMOSLCC2479_1801	LMOSLCC2479_0348 LMOSLCC2479_2772	LMOSLCC2479_0347 LMOSLCC2479_2773
Listeria monocytogenes SLCC2540	LMOSLCC2540_1135	LMOSLCC2540_1134	LMOSLCC2540_1133	LMOSLCC2540_1132	LMOSLCC2540_1131				LMOSLCC2540_1804	LMOSLCC2540_1817	LMOSLCC2540_0360 LMOSLCC2540_2744	LMOSLCC2540_0359 LMOSLCC2540_2745
Listeria monocytogenes SLCC2755	LMOSLCC2755_1149	LMOSLCC2755_1148	LMOSLCC2755_1147	LMOSLCC2755_1146	LMOSLCC2755_1145				LMOSLCC2755_2240	LMOSLCC2755_1795	LMOSLCC2755_0349 LMOSLCC2755_2714	LMOSLCC2755_0348 LMOSLCC2755_2715
Listeria monocytogenes SLCC5850	LMOSLCC5850_1146	LMOSLCC5850_1145	LMOSLCC5850_1144	LMOSLCC5850_1143	LMOSLCC5850_1142				LMOSLCC5850_1782	LMOSLCC5850_1799	LMOSLCC5850_2708 LMOSLCC5850_0350	LMOSLCC5850_2709 LMOSLCC5850_0349
Listeria monocytogenes SLCC7179	LMOSLCC7179_1124	LMOSLCC7179_1123	LMOSLCC7179_1122	LMOSLCC7179_1121	LMOSLCC7179_1120				LMOSLCC7179_1693	LMOSLCC7179_1709	LMOSLCC7179_2667 LMOSLCC7179_0334	LMOSLCC7179_2668 LMOSLCC7179_0333
Listeria monocytogenes str. Scott A	LMOSA_20240	LMOSA_20230	LMOSA_20220	LMOSA_20210	LMOSA_20200				LMOSA_16710	LMOSA_26580	LMOSA_6620 LMOSA_12510	LMOSA_6630 LMOSA_12500
Listeria seeligeri FSL N1-067	NT03LS_1333	NT03LS_1332	NT03LS_1331	NT03LS_1330	NT03LS_1329				NT03LS_2039	NT03LS_2058	NT03LS_0450 NT03LS_3080	NT03LS_0449 NT03LS_3081
Listeria seeligeri FSL S4-171	NT04LS_1298	NT04LS_1297	NT04LS_1296	NT04LS_1295	NT04LS_1294				NT04LS_1976	NT04LS_1997	NT04LS_3137 NT04LS_0397	NT04LS_3138
Listeria seeligeri serovar 1/2b str. SLCC3954	lse_1035	lse_1034	lse_1033	lse_1032	lse_1031				lse_1692	lse_1708	lse_0298 lse_2600	lse_0297 lse_2601
Listeria welshimeri serovar 6b str. SLCC5334	lwe1115	lwe1114	lwe1113	lwe1112	lwe1111	lwe0565			lwe2191	lwe1754	lwe0304 lwe0802 lwe2644	lwe0303 lwe0804 lwe2645
Pediococcus claussenii ATCC BAA-344	PECL_1378	PECL_1379	PECL_1380	PECL_1381	PECL_1382	PECL_613					PECL_1737	PECL_1736
Streptococcus sanguinis SK36	SSA_0538	SSA_0537	SSA_0536	SSA_0535	SSA_0533					SSA_0287	SSA_0049	SSA_0050
Thermincola potens JR	TherJR_0622	TherJR_0621	TherJR_0620	TherJR_0619	TherJR_0618	TherJR_0855			TherJR_2500	TherJR_0633
Thermoanaerobacter sp. X513	Thet_0987	Thet_0986	Thet_0985	Thet_0984	Thet_0983	Thet_1001			Thet_1009	Thet_0283	Thet_1025 Thet_1891	Thet_1027 Thet_1890	Thet_1024 Thet_1889
Thermoanaerobacterium saccharolyticum JW/SL-YS485	Tsac_0222	Tsac_0223	Tsac_0224	Tsac_0225	Tsac_0226				Tsac_1208	Tsac_2222	Tsac_1209	Tsac_1210	Tsac_1211
Thermoanaerobacterium xylanolyticum LX-11	Thexy_2097	Thexy_2098	Thexy_2099	Thexy_2100	Thexy_2101	Thexy_0372			Thexy_0485		Thexy_0486	Thexy_0487	Thexy_0488
Thermosediminibacter oceani DSM 16646	Toce_0553	Toce_0552	Toce_0551	Toce_0550	Toce_0549	Toce_0214			Toce_2033	Toce_0515
Veillonella dispar ATCC 17748	VEIDISOL_00312	VEIDISOL_00311	VEIDISOL_00310	VEIDISOL_00309	VEIDISOL_00308					VEIDISOL_00337
Synergistetes 3/9
Aminomonas paucivorans DSM 12260	Apau_0019	Apau_0018	Apau_0017	Apau_0016	Apau_0015	Apau_1896			Apau_1125	Apau_0904	Apau_1956	Apau_1955	Apau_1954
Anaerobaculum hydrogeniformans ATCC BAA-1850	HMPREF1705_01664	HMPREF1705_01665	HMPREF1705_01666	HMPREF1705_01667	HMPREF1705_01668	HMPREF1705_00434				HMPREF1705_01652	HMPREF1705_01768	HMPREF1705_01769	HMPREF1705_01770
Dethiosulfovibrio peptidovorans DSM 11002	Dpep_1742	Dpep_1741	Dpep_1740	Dpep_1739	Dpep_1738	Dpep_1460			Dpep_1202	Dpep_1754
Delta-Proteobacteria 1/39
Desulfatibacillum alkenivorans AK-01	Dalk_4995	Dalk_4996	Dalk_4997	Dalk_4998	Dalk_4999	Dalk_1481			Dalk_2273	Dalk_0861
Alpha proteobacteria 3/241
Hyphomicrobium sp. str. MC1			HYPMC_3787	fused with dhaB1	HYPMC_3786				HYPMC_0768
Mesorhizobium loti MAFF303099			mll6721	fused with dhaB1	mll6722	mll3070			mll3001		mll5289/mll7280	mll5295/mll7278		mll5296
Mesorhizobium opportunistum WSM2075			Mesop_2991	fused with dhaB1	Mesop_2992	Mesop_1883			Mesop_1945		Mesop_0220 Mesop_5781	Mesop_0215 Mesop_5782	Mesop_0216 partial	Mesop_0214
Gamma-proteobacteria 34/201
Citrobacter freundii CFNIH1	CFNIH1_02590	CFNIH1_02595	CFNIH1_02600	CFNIH1_02605	CFNIH1_02610	CFNIH1_02620			CFNIH1_02635	CFNIH1_02640 CFNIH1_07355	CFNIH1_19685	CFNIH1_19690	CFNIH1_19695	CFNIH1_02650
Citrobacter koseri ATCC BAA-895	CKO_00792	CKO_00793	CKO_00794	CKO_00795	CKO_00796	CKO_05045			CKO_04472	CKO_04473	CKO_01212	CKO_01211	CKO_01210	CKO_04479
Citrobacter rodentium ICC168	ROD_21265	ROD_21264	ROD_21263	ROD_21262	ROD_21261					ROD_37991				ROD_03771
Enterobacter lignolyticus SCF1	Entcl_1753	Entcl_1754	Entcl_1755	Entcl_1756	Entcl_1757					Entcl_3458	Entcl_3457 Entcl_3506 Entcl_4259	Entcl_3456 Entcl_3507 Entcl_4258	Entcl_3455
Escherichia coli O127:H6 str. E2348/69	E2348C_2136	E2348C_2135	E2348C_2134	E2348C_2133	E2348C_2132	E2348C_3839			E2348C_1325	E2348C_4258	E2348C_1324	E2348C_1323	E2348C_1322
Escherichia coli O83:H1 str. NRG 857C	NRG857_10180	NRG857_10175	NRG857_10170	NRG857_10165	NRG857_10160	NRG857_17860			NRG857_06155	NRG857_19715	NRG857_06150 NRG857_21830	NRG857_06145 NRG857_21825	NRG857_06140
Escherichia coli TA206	ECKG_01883	ECKG_01881	ECKG_01880	ECKG_01879	ECKG_01878	ECKG_04108			ECKG_01062	ECKG_03448	ECKG_01061 ECKG_03447	ECKG_01060 ECKG_03446	ECKG_01059
Escherichia fergusonii ATCC 35469	EFER_2014	EFER_2013	EFER_2012	EFER_2011	EFER_2010	EFER_3583				EFER_3817				EFER_0430
Escherichia fergusonii ECD227	ECD227_1831 ECD227_1354	ECD227_1830 ECD227_1354	ECD227_1353	ECD227_1352	ECD227_1351	EGC95601.1				EGC96066.1				ECD227_0403
Klebsiella oxytoca KCTC 1686	KOX_01475	KOX_01470	KOX_01465	KOX_01460	KOX_01455	KOX_07170			KOX_03155	KOX_03160	KOX_03170	KOX_03175	KOX_03180
Klebsiella pneumoniae subsp. pneumoniae 1084	A79E_0626	A79E_0632	A79E_0631	A79E_0630	A79E_0629	A79E_0627			A79E_0624	A79E_0623	A79E_0619	A79E_0621	A79E_0620	A79E_0619
Klebsiella pneumoniae subsp. pneumoniae HS11286	KPHS_46220	KPHS_46160	KPHS_46170	KPHS_46180	KPHS_46190	KPHS_46210			KPHS_46240	KPHS_46250	KPHS_46270	KPHS_46280	KPHS_46290	KPHS_46300
Klebsiella pneumoniae subsp. pneumoniae MGH 78578		KPN_03486	KPN_03487	KPN_03488	KPN_03489	KPN_03491			KPN_03493	KPN_03494	KPN_03495	KPN_03496	KPN_03497	KPN_03498
Salmonella enterica serovar choleraesuis str. SC-B67	SCH_2052	SCH_2051	SCH_2050	SCH_2049	SCH_2048					SCH_4000
Salmonella enterica subsp. enterica serovar Agona str. 557928	SEEA7928_03812	SEEA7928_03807	SEEA7928_03802	SEEA7928_03797	SEEA7928_03792	SEEA7928_20591								SEEA7928_20621
Salmonella enterica subsp. enterica serovar Choleraesuis str. SCSA50	SCA50_2193	SCA50_2192	SCA50_2191	SCA50_2190	SCA50_2189					SCA50_4269
Salmonella enterica subsp. enterica serovar Gallinarum str. SG9			SG9_2097	SG9_2096	SG9_2095					SG9_3358
Salmonella enterica subsp. enterica serovar Heidelberg str. B182	SU5_02638	SU5_02637	SU5_02636	SU5_02635	SU5_02634					SU5_0207
Salmonella enterica subsp. enterica serovar paratyphi B str.SPB7	SPAB_01060	SPAB_01061	SPAB_01062	SPAB_01063	SPAB_01064					SPAB_05091
Salmonella enterica subsp. enterica serovar paratyphi C str. RKS4594	SPC_1670	SPC_1671	SPC_1672	SPC_1673	SPC_1674					SPC_4218
Salmonella enterica subsp. enterica serovar Weltevreden str. HI_N05-537	SeW_A2365	SeW_A2364	SeW_A2363	SeW_A2362	SeW_A2361					SeW_A0692
Salmonella enterica subsp.enterica serovar agona SL483	SeAg_B2167	SeAg_B2166	SeAg_B2165	SeAg_B2164	SeAg_B2163					ACH51300
Salmonella enterica subsp.enterica serovar schwarzengrund str. CVM19633	SeSA_A2214	SeSA_A2213	SeSA_A2212	SeSA_A2211	SeSA_A2210	SeSA_A3881				SeSA_A4325
Salmonella enterica subsp.enterica serovar typhimurium str. 14028s	STM14_2533	STM14_2532	STM14_2531	STM14_2530	STM14_2529					STM14_4939
Salmonella enterica subsp.enterica serovar typhimurium str. LT2	STM2044	STM2043	STM2042	STM2041	STM2040					AAL22948 STM4108
Salmonella enterica subsp.enterica serovar typhimurium str. SL1344	SL1344_2020	SL1344_2019	SL1344_2018	SL1344_2017	SL1344_2016					SL1344_4058
Salmonella enterica subsp.enterica serovar typhimurium str. ST4/74	STM474_2129	STM474_2128	STM474_2127	STM474_2126	STM474_2125					STM474_4293
Salmonella enterica subsp.enterica serovar typhimurium str. UK-1	STMUK_2074	STMUK_2073	STMUK_2072	STMUK_2071	STMUK_2070					STMUK_4094
Shigella sonnei 53G	SS53G_1202	SS53G_1203	SS53G_1204	SS53G_1205	SS53G_1206					EFZ53131
Shigella sonnei Ss046	SSON_2064	SSON_2063	SSON_2062	SSON_2061	SSON_2060					SSON_4119
Tolumonas auensis DSM 9187	Tola_1690	Tola_1689	Tola_1688	Tola_1687	Tola_1686	Tola_1045				Tola_1892
Yersinia enterocolitica subsp. enterocolitica 8081	YE2734	YE2733	YE2732	YE2731	YE2730				YE0550	YE0539	YE0540	YE0541	YE0542
Yersinia enterocolitica subsp. palearctica 105.5R(r)	YE105_C1551	YE105_C1552	YE105_C1553	YE105_C1554	YE105_C1555					YE105_C0550	YE105_C0551	YE105_C0552	YE105_C0553
Yersinia enterocolitica subsp. palearctica Y11	Y11_16211	Y11_16201	Y11_16191	Y11_16181	Y11_16171	Y11_24761			Y11_37821	Y11_37711	Y11_37721	Y11_37731	Y11_37741
