# Supplementary material for: Evolutionary and Functional Relationships of the dha Regulon by Genomic Context Analysis
Source: PLoS One. 2016 Mar 3;11(3):e0150772. doi: 10.1371/journal.pone.0150772 (PMC4777399; doi:10.1371/journal.pone.0150772)
Supplement: S2 Table — The organisms are listed in alphabetic order within the group with the corresponding gene accession code. (XLSX) [file pone.0150772.s003.xlsx]

## Sheet: Sheet1
	Reductive pathway								Oxidative pathway
Species	glycerol dehydratase activator factor		glycerol dehydratase cobalamin-dependent			1,3 propanediol oxidoreductase	glycerol dehydratase cobalamin-independent		transcriptional regulator	glycerol dehydrogenase	phosphoenolpyruvate-dependent dihydroxyacetone kinase II (DhaK II)			ATP-dependent dihydroxyacetone kinase I (DhaK I)
	dhaG (KPHS_46220)	dhaF (KPHS_46160)	dhab3 (KPHS_46170)	dhab2 (KPHS_46180)	dhab1 (KPHS_46190)	dhaT (KPHS_46210)	dhaB1	dhaB2	dhaR (KPHS_46240)	dhaD (KPHS_46250)	dhaK (KPHS_46270)	dhaL (KPHS_46280)	dhaM (KPHS_46290)	(KPHS_46300)
Archaea 1/160
Halalkalicoccus jeotgali B3	HacjB3_15926	HacjB3_15931	HacjB3_15936	HacjB3_15941	HacjB3_15946	HacjB3_03495				HacjB3_10515	HacjB3_07520	HacjB3_07525	HacjB3_07530 partial
Spirochaetes 1/59
Brachyspira intermedia PWS/A	Bint_1613	Bint_1614	Bint_1615	Bint_1616	Bint_1617	Bint_1818			Bint_1637	Bint_1863	Bint_2220	Bint_2221	Bint_2222
Fusobacteria 3/6
Fusobacterium nucleatum subsp. animalis 4_8	HMPREF0409_01352	HMPREF0409_01351	HMPREF0409_01350	HMPREF0409_013489	HMPREF0409_01348	HMPREF0409_01860				HMPREF0409_01346	HMPREF0409_01363	HMPREF0409_01364	HMPREF0409_01365
Ilyobacter polytropus DSM 2926	Ilyop_1290 Ilyop_2351 (P)	Ilyop_1291 Ilyop_2350 (P)	Ilyop_1292 Ilyop_2349 (P)	Ilyop_1293 Ilyop_2348 (P)	Ilyop_1294 Ilyop_2347 (P)	Ilyop_1297	Ilyop_0053 Ilyop_0060	Ilyop_0052 Ilyop_0059	Ilyop_1266	Ilyop_1077	Ilyop_0851/Ilyop_0448	Ilyop_0850/Ilyop_0447	Ilyop_0849
Sebaldella termitidis ATCC 33386	Sterm_1035	Sterm_1034	Sterm_1033	Sterm_1032	Sterm_1031	Sterm_3781				Sterm_1067	Sterm_2056 Sterm_0651 Sterm_3211	Sterm_2057 Sterm_0650 Sterm_3210	Sterm_2058 partial
Actinobacteria 5/269
Geodermatophilus obscurus DSM 43160	Gobs_0287	Gobs_0286	Gobs_0283	Gobs_0285	Gobs_0284	Gobs_4944
Modestobacter marinus BC501	MODMU_0300	MODMU_0299	MODMU_0296	MODMU_0298	MODMU_0297	MODMU_2285
Mycobacterium smegmatis str. MC2 155		MSMEG_6318	MSMEG_6320	fused with dhaB1	MSMEG_6321	MSMEI_6078			MSMEG_1542	MSMEG_1392	MSMEG_2123	MSMEG_2122	MSMEG_2121	MSMEG_6788
Propionibacterium freudenreichii subsp. shermanii ATCC 9614	PFREUD_09060	PFREUD_09050	PFREUD_09040	PFREUD_09030	PFREUD_09020	PFREUD_08970
Propionibacterium propionicum F0230a	HMPREF9154_2982	HMPREF9154_2981	HMPREF9154_2980	HMPREF9154_2979	HMPREF9154_2978	HMPREF9154_2972
Firmicutes 25/596
Acetobacterium woodii DSM 1030	Awo_c25850	Awo_c25860	Awo_c25870	Awo_c25880	Awo_c25890	Awo_c17360			Awo_c22970	Awo_c06880 Awo_c24450	Awo_c09010 Awo_c20330	Awo_c09020 Awo_c20320	Awo_c09000 Awo_c20300
Clostridium botulinum B str. Eklund 17B	CLL_A2101	CLL_A2102	CLL_A2103	CLL_A2104	CLL_A2105	CLL_A2098			CLL_A0663	CLL_A1018	CLL_A0109	CLL_A0110	CLL_A0111	CLL_A0538
Clostridium botulinum E3 str. Alaska E43	CLH_1938	CLH_1939	CLH_1940	CLH_1941	CLH_1942	CLH_1935			CLH_0624	CLH_0952	CLH_0093	CLH_0094	CLH_0095
Clostridium butyricum 5521									CBY_2473	WP_002579877	CBY_3691 CBY_0507	CCBY_0506 CBY_3690	CBY_0505 CBY_3689
Clostridium perfringens ATCC 13124	CPF_1177	CPF_1176	CPF_1175	CPF_1174	CPF_1173	CPF_1180
Clostridium perfringens F262	HA1_05957	HA1_05952	HA1_05947	HA1_05942	HA1_05937	HA1_05972
Clostridium perfringens SM101	CPR_1008	CPR_1007	CPR_1006	CPR_1005	CPR_1004	CPR_1011
Clostridium perfringens str. 13	CPE0933	CPE0932	CPE0931	CPE0930	CPE0929	CPE0936
Eubacterium limosum KIST612	ELI_4079	ELI_4080	ELI_4081	ELI_4082	ELI_4083	ELI_1601			ELI_4548	ELI_3470	ELI_3084 ELI_4294 ELI_1078	ELI_3083 ELI_4293 ELI_1080	ELI_0797
Geobacillus sp. Y4.1 MC1	GY4MC1_1865	GY4MC1_1864	GY4MC1_1863	GY4MC1_1862	GY4MC1_1861	GY4MC1_3461
Geobacillus thermoglucosidasius C56-YS93	Geoth_1931	Geoth_1930	Geoth_1929	Geoth_1928	Geoth_1927	Geoth_3554
Halanaerobium hydrogeniformans	Halsa_0988	Halsa_0987	Halsa_0986	Halsa_0985	Halsa_0984	Halsa_0672				Halsa_2163	Halsa_0014 Halsa_0685 Halsa_2303	Halsa_0015	Halsa_0016
Lactobacillus brevis ATCC 367	LVIS_1611	LVIS_1612	LVIS_1613	LVIS_1614	LVIS_1615	LVIS_2191
Lactobacillus reuteri DSM 20016	Lreu_1743	Lreu_1744	Lreu_1745	Lreu_1746	Lreu_1747	Lreu_0030
Lactobacillus reuteri JCM 1112	LAR_1631	LAR_1632	LAR_1633	LAR_1634	LAR_1635	LAR_0029
Lactobacillus reuteri SD2112	HMPREF0538_20929	HMPREF0538_20930	HMPREF0538_20931	HMPREF0538_20932	HMPREF0538_20933	HMPREF0538_21184
Listeria innocua Clip11262									lin0778	lin1848	lin0366 lin2843	lin0365 lin2844	lin0369
Listeria monocytogenes serotype 4b str. CLIP 80459										Lm4b_01751	Lm4b_00366 Lm4b_02668	Lm4b_00365 Lm4b_02669	Lm4b_00369
Listeria welshimeri serovar 6b str. SLCC5334	lwe1115	lwe1114	lwe1113	lwe1112	lwe1111	lwe0565
Pediococcus claussenii ATCC BAA-344	PECL_1378	PECL_1379	PECL_1380	PECL_1381	PECL_1382	PECL_613
Thermincola potens JR	TherJR_0622	TherJR_0621	TherJR_0620	TherJR_0619	TherJR_0618	TherJR_0855
Thermoanaerobacter sp. X513	Thet_0987	Thet_0986	Thet_0985	Thet_0984	Thet_0983	Thet_1001			Thet_1009	Thet_0283	Thet_1025 Thet_1891	Thet_1027 Thet_1890	Thet_1024 Thet_1889
Thermoanaerobacterium saccharolyticum JW/SL-YS485									Tsac_1208	Tsac_2222	Tsac_1209	Tsac_1210	Tsac_1211
Thermoanaerobacterium xylanolyticum LX-11	Thexy_2097	Thexy_2098	Thexy_2099	Thexy_2100	Thexy_2101	Thexy_0372
Thermosediminibacter oceani DSM 16646	Toce_0553	Toce_0552	Toce_0551	Toce_0550	Toce_0549	Toce_0214
Synergistetes 3/9
Aminomonas paucivorans DSM 12260	Apau_0019	Apau_0018	Apau_0017	Apau_0016	Apau_0015	Apau_1896			Apau_1125	Apau_0904	Apau_1956	Apau_1955	Apau_1954
Anaerobaculum hydrogeniformans ATCC BAA-1850	HMPREF1705_01664	HMPREF1705_01665	HMPREF1705_01666	HMPREF1705_01667	HMPREF1705_01668	HMPREF1705_00434				HMPREF1705_01652	HMPREF1705_01768	HMPREF1705_01769	HMPREF1705_01770
Dethiosulfovibrio peptidovorans DSM 11002	Dpep_1742	Dpep_1741	Dpep_1740	Dpep_1739	Dpep_1738	Dpep_1460
Delta-Proteobacteria 1/39
Desulfatibacillum alkenivorans AK-01	Dalk_4995	Dalk_4996	Dalk_4997	Dalk_4998	Dalk_4999	Dalk_1481
Gamma-proteobacteria 18/201
Citrobacter freundii CFNIH1	CFNIH1_02590	CFNIH1_02595	CFNIH1_02600	CFNIH1_02605	CFNIH1_02610	CFNIH1_02620			CFNIH1_02635	CFNIH1_02640 CFNIH1_07355	CFNIH1_19685	CFNIH1_19690	CFNIH1_19695	CFNIH1_02650
Citrobacter koseri ATCC BAA-895	CKO_00792	CKO_00793	CKO_00794	CKO_00795	CKO_00796	CKO_05045			CKO_04472	CKO_04473	CKO_01212	CKO_01211	CKO_01210	CKO_04479
Enterobacter lignolyticus SCF1										Entcl_3458	Entcl_3457 Entcl_3506 Entcl_4259	Entcl_3456 Entcl_3507 Entcl_4258	Entcl_3455
Escherichia coli O127:H6 str. E2348/69	E2348C_2136	E2348C_2135	E2348C_2134	E2348C_2133	E2348C_2132	E2348C_3839			E2348C_1325	E2348C_4258	E2348C_1324	E2348C_1323	E2348C_1322
Escherichia coli O83:H1 str. NRG 857C	NRG857_10180	NRG857_10175	NRG857_10170	NRG857_10165	NRG857_10160	NRG857_17860			NRG857_06155	NRG857_19715	NRG857_06150 NRG857_21830	NRG857_06145 NRG857_21825	NRG857_06140
Escherichia coli TA206	ECKG_01883	ECKG_01881	ECKG_01880	ECKG_01879	ECKG_01878	ECKG_04108			ECKG_01062	ECKG_03448	ECKG_01061 ECKG_03447	ECKG_01060 ECKG_03446	ECKG_01059
Escherichia fergusonii ATCC 35469	EFER_2014	EFER_2013	EFER_2012	EFER_2011	EFER_2010	EFER_3583
Escherichia fergusonii ECD227	ECD227_1831 ECD227_1354	ECD227_1830 ECD227_1354	ECD227_1353	ECD227_1352	ECD227_1351	EGC95601.1
Klebsiella oxytoca KCTC 1686	KOX_01475	KOX_01470	KOX_01465	KOX_01460	KOX_01455	KOX_07170			KOX_03155	KOX_03160	KOX_03170	KOX_03175	KOX_03180
Klebsiella pneumoniae subsp. pneumoniae 1084	A79E_0626	A79E_0632	A79E_0631	A79E_0630	A79E_0629	A79E_0627			A79E_0624	A79E_0623	A79E_0619	A79E_0621	A79E_0620	A79E_0619
Klebsiella pneumoniae subsp. pneumoniae HS11286	KPHS_46220	KPHS_46160	KPHS_46170	KPHS_46180	KPHS_46190	KPHS_46210			KPHS_46240	KPHS_46250	KPHS_46270	KPHS_46280	KPHS_46290	KPHS_46300
Klebsiella pneumoniae subsp. pneumoniae MGH 78578									KPN_03493	KPN_03494	KPN_03495	KPN_03496	KPN_03497	KPN_03498
Salmonella enterica subsp. enterica serovar Agona str. 557928	SEEA7928_03812	SEEA7928_03807	SEEA7928_03802	SEEA7928_03797	SEEA7928_03792	SEEA7928_20591
Salmonella enterica subsp.enterica serovar schwarzengrund str. CVM19633	SeSA_A2214	SeSA_A2213	SeSA_A2212	SeSA_A2211	SeSA_A2210	SeSA_A3881
Tolumonas auensis DSM 9187	Tola_1690	Tola_1689	Tola_1688	Tola_1687	Tola_1686	Tola_1045
Yersinia enterocolitica subsp. enterocolitica 8081									YE0550	YE0539	YE0540	YE0541	YE0542
Yersinia enterocolitica subsp. palearctica 105.5R(r)										YE105_C0550	YE105_C0551	YE105_C0552	YE105_C0553
Yersinia enterocolitica subsp. palearctica Y11	Y11_16211	Y11_16201	Y11_16191	Y11_16181	Y11_16171	Y11_24761			Y11_37821	Y11_37711	Y11_37721	Y11_37731	Y11_37741
